# Supplementary material for: A new species of Ceraeochrysa Adams (Neuroptera, Chrysopidae), with a key to the species from Mexico
Source: Zookeys. 2019 Nov 11;888:95–104. doi: 10.3897/zookeys.888.39064 (PMC6861335; doi:10.3897/zookeys.888.39064)
Supplement: XML Treatment for Ceraeochrysa tacanensis [file zookeys.888.39064-treatment1.xml]

<!DOCTYPE tp:taxon-treatment
  PUBLIC "-//TaxonX//DTD Taxonomic Treatment Publishing DTD v0 20100105//EN" "tax-treatment-NSO.dtd">
<tp:taxon-treatment xmlns:tp="http://www.plazi.org/taxpub"><tp:treatment-meta><kwd-group><label>Taxon classification</label><kwd><named-content xmlns:xlink="http://www.w3.org/1999/xlink" content-type="kingdom">Animalia</named-content></kwd><kwd><named-content xmlns:xlink="http://www.w3.org/1999/xlink" content-type="order">Neuroptera</named-content></kwd><kwd><named-content xmlns:xlink="http://www.w3.org/1999/xlink" content-type="family">Chrysopidae</named-content></kwd></kwd-group><mixed-citation publication-type="journal"><person-group><name><surname>Cancino-López</surname><given-names>Rodolfo J.</given-names></name><name><surname>Contreras-Ramos</surname><given-names>Atilano</given-names></name></person-group><article-title>A new species of <italic><tp:taxon-name><tp:taxon-name-part taxon-name-part-type="genus" reg="Ceraeochrysa">Ceraeochrysa</tp:taxon-name-part></tp:taxon-name></italic> Adams (<tp:taxon-name><tp:taxon-name-part taxon-name-part-type="order">Neuroptera</tp:taxon-name-part></tp:taxon-name>, <tp:taxon-name><tp:taxon-name-part taxon-name-part-type="family">Chrysopidae</tp:taxon-name-part></tp:taxon-name>), with a key to the species from Mexico</article-title><source>Zookeys</source><day>11</day><month>11</month><year>2019</year><volume>888</volume><fpage>95</fpage><lpage>104</lpage><pub-id pub-id-type="doi">10.3897/zookeys.888.39064</pub-id></mixed-citation></tp:treatment-meta><tp:nomenclature><tp:taxon-name><object-id xmlns:xlink="http://www.w3.org/1999/xlink" content-type="arpha" xlink:type="simple">271B16C8-0E7C-5BBA-9089-B5B1A34872F5</object-id>
            <tp:taxon-name-part taxon-name-part-type="genus" reg="Ceraeochrysa">Ceraeochrysa</tp:taxon-name-part>
            <tp:taxon-name-part taxon-name-part-type="species" reg="tacanensis">tacanensis</tp:taxon-name-part>
            <object-id xmlns:xlink="http://www.w3.org/1999/xlink" content-type="zoobank" xlink:type="simple">http://zoobank.org/6B20810F-BA84-4838-AF7B-9AD9837497B4</object-id>
          </tp:taxon-name><tp:taxon-authority>Cancino-López &amp; Contreras-Ramos</tp:taxon-authority><tp:taxon-status xmlns:xlink="http://www.w3.org/1999/xlink" xlink:type="simple">sp. nov.</tp:taxon-status><xref ref-type="fig" rid="F1">Figures 1</xref><xref ref-type="fig" rid="F2">, 2</xref><xref ref-type="fig" rid="F3">, 3</xref></tp:nomenclature><tp:treatment-sec sec-type="material" id="SECID0ETGAC"><title>Material examined</title><p><bold>(20 males, 11 females). <italic>Holotype</italic> (male)</bold>: MEXICO: Chiapas, Cacahoatán, Ej[ido] Benito Juárez El Plan, <named-content xmlns:xlink="http://www.w3.org/1999/xlink" content-type="dwc:verbatimCoordinates" xlink:type="simple"><named-content content-type="geo-json" specific-use="{&#34;type&#34;:&#34;Point&#34;,&#34;coordinates&#34;:[-92.147517,15.090883]}" id="NCID0EBHAC" xlink:type="simple">15°05'27.18"N, 92°08'51.06"W</named-content></named-content>, 1479 m, 17.ii.2018, Cancino-López &amp; Luna-Luna, light trap [genitalia dissected] (CNIN). <bold><italic>Allotype</italic></bold>: MEXICO: Chiapas, Unión Juárez, Cantón Chiquihuites, <named-content xmlns:xlink="http://www.w3.org/1999/xlink" content-type="dwc:verbatimCoordinates" xlink:type="simple"><named-content content-type="geo-json" specific-use="{&#34;type&#34;:&#34;Point&#34;,&#34;coordinates&#34;:[-92.099017,15.096183]}" id="NCID0EMHAC" xlink:type="simple">15°05'46.26"N, 92°05'56.46"W</named-content></named-content>, 2072 m, 16.iv.2018, Cancino-López &amp; Luna-Luna, light trap [genitalia dissected] (CNIN). <bold><italic>Paratypes</italic></bold>: MEXICO: Chiapas, Cacahoatán, Ej[ido] Benito Juárez El Plan, <named-content xmlns:xlink="http://www.w3.org/1999/xlink" content-type="dwc:verbatimCoordinates" xlink:type="simple"><named-content content-type="geo-json" specific-use="{&#34;type&#34;:&#34;Point&#34;,&#34;coordinates&#34;:[-92.147517,15.090883]}" id="NCID0EXHAC" xlink:type="simple">15°05'27.18"N, 92°08'51.06"W</named-content></named-content>, 1479 m, 17.ii.2018, Cancino-López &amp; Luna-Luna, light trap, 1 male, 1 female [genitalia dissected] (CNIN); same data but, <named-content xmlns:xlink="http://www.w3.org/1999/xlink" content-type="dwc:verbatimCoordinates" xlink:type="simple"><named-content content-type="geo-json" specific-use="{&#34;type&#34;:&#34;Point&#34;,&#34;coordinates&#34;:[-92.148667,15.086950]}" id="NCID0E6HAC" xlink:type="simple">15°05'13.02"N, 92°08'55.2"W</named-content></named-content>, 1430 m, 16.iii.2018, 2 males [one with genitalia dissected] (CNIN); same data but, <named-content xmlns:xlink="http://www.w3.org/1999/xlink" content-type="dwc:verbatimCoordinates" xlink:type="simple"><named-content content-type="geo-json" specific-use="{&#34;type&#34;:&#34;Point&#34;,&#34;coordinates&#34;:[-92.141633,15.098133]}" id="NCID0EHIAC" xlink:type="simple">15°05'53.28"N, 92°08'29.88"W</named-content></named-content>, 1705 m, 16.iii.2018, Cancino-López, 1 female, entomological net (CNIN); same data but, <named-content xmlns:xlink="http://www.w3.org/1999/xlink" content-type="dwc:verbatimCoordinates" xlink:type="simple"><named-content content-type="geo-json" specific-use="{&#34;type&#34;:&#34;Point&#34;,&#34;coordinates&#34;:[-92.145533,15.093467]}" id="NCID0EPIAC" xlink:type="simple">15°05'36.48"N, 92°08'43.92"W</named-content></named-content>, 1553 m, 12.viii.2018, 2 males (CNIN); same data but, <named-content xmlns:xlink="http://www.w3.org/1999/xlink" content-type="dwc:verbatimCoordinates" xlink:type="simple"><named-content content-type="geo-json" specific-use="{&#34;type&#34;:&#34;Point&#34;,&#34;coordinates&#34;:[-92.145350,15.093817]}" id="NCID0EXIAC" xlink:type="simple">15°05'37.74"N, 92°08'43.26"W</named-content></named-content>, 1572 m, 1 male (CNIN); same data but, <named-content xmlns:xlink="http://www.w3.org/1999/xlink" content-type="dwc:verbatimCoordinates" xlink:type="simple"><named-content content-type="geo-json" specific-use="{&#34;type&#34;:&#34;Point&#34;,&#34;coordinates&#34;:[-92.147517,15.090883]}" id="NCID0E6IAC" xlink:type="simple">15°05'27.18"N, 92°08'51.06"W</named-content></named-content>, 1479 m, 20.ix.2018, Cancino-López &amp; Luna-Luna, 1 female, light trap (CNIN); same data but, <named-content xmlns:xlink="http://www.w3.org/1999/xlink" content-type="dwc:verbatimCoordinates" xlink:type="simple"><named-content content-type="geo-json" specific-use="{&#34;type&#34;:&#34;Point&#34;,&#34;coordinates&#34;:[-92.144867,15.094983]}" id="NCID0EHJAC" xlink:type="simple">15°05'41.94"N, 92°08'41.52"W</named-content></named-content>, 1577 m, 06.x.2018, Cancino-López, 1 female, entomological net (NMNH); same data but, <named-content xmlns:xlink="http://www.w3.org/1999/xlink" content-type="dwc:verbatimCoordinates" xlink:type="simple"><named-content content-type="geo-json" specific-use="{&#34;type&#34;:&#34;Point&#34;,&#34;coordinates&#34;:[-92.145950,15.093050]}" id="NCID0EPJAC" xlink:type="simple">15°05'34.98"N, 92°08'45.42"W</named-content></named-content>, 1541 m, 07.xi.2018, 1 female (NMNH); same data but, <named-content xmlns:xlink="http://www.w3.org/1999/xlink" content-type="dwc:verbatimCoordinates" xlink:type="simple"><named-content content-type="geo-json" specific-use="{&#34;type&#34;:&#34;Point&#34;,&#34;coordinates&#34;:[-92.144667,15.094717]}" id="NCID0EXJAC" xlink:type="simple">15°05'40.98"N, 92°08'40.8"W</named-content></named-content>, 1567 m, 08.xii.2018, 2 males (CNIN); same data but, <named-content xmlns:xlink="http://www.w3.org/1999/xlink" content-type="dwc:verbatimCoordinates" xlink:type="simple"><named-content content-type="geo-json" specific-use="{&#34;type&#34;:&#34;Point&#34;,&#34;coordinates&#34;:[-92.145500,15.093483]}" id="NCID0E6JAC" xlink:type="simple">15°05'36.54"N, 92°08'43.8"W</named-content></named-content>, 1549 m, 1 male (CNIN); same data but, <named-content xmlns:xlink="http://www.w3.org/1999/xlink" content-type="dwc:verbatimCoordinates" xlink:type="simple"><named-content content-type="geo-json" specific-use="{&#34;type&#34;:&#34;Point&#34;,&#34;coordinates&#34;:[-92.145467,15.093733]}" id="NCID0EHKAC" xlink:type="simple">15°05'37.44"N, 92°08'43.68"W</named-content></named-content>, 1564 m, 08.i.2019, 1 male (NMNH); same data but, <named-content xmlns:xlink="http://www.w3.org/1999/xlink" content-type="dwc:verbatimCoordinates" xlink:type="simple"><named-content content-type="geo-json" specific-use="{&#34;type&#34;:&#34;Point&#34;,&#34;coordinates&#34;:[-92.145767,15.093117]}" id="NCID0EPKAC" xlink:type="simple">15°05'35.22"N, 92°08'44.76"W</named-content></named-content>, 1533 m, 1 male (NMNH); same data but, <named-content xmlns:xlink="http://www.w3.org/1999/xlink" content-type="dwc:verbatimCoordinates" xlink:type="simple"><named-content content-type="geo-json" specific-use="{&#34;type&#34;:&#34;Point&#34;,&#34;coordinates&#34;:[-92.144583,15.096017]}" id="NCID0EXKAC" xlink:type="simple">15°05'45.66"N, 92°08'40.5"W</named-content></named-content>, 1582 m, 10.i.2019, 1 male, 1 female (ECO-TAP-E). MEXICO: Chiapas, Unión Juárez, Cantón Chiquihuites, <named-content xmlns:xlink="http://www.w3.org/1999/xlink" content-type="dwc:verbatimCoordinates" xlink:type="simple"><named-content content-type="geo-json" specific-use="{&#34;type&#34;:&#34;Point&#34;,&#34;coordinates&#34;:[-92.099433,15.098450]}" id="NCID0E6KAC" xlink:type="simple">15°05'54.42"N, 92°05'57.96"W</named-content></named-content>, 2157 m, 19.ii.2018, Cancino-López &amp; Luna-Luna, 1 male [genitalia dissected], light trap (CNIN); same data but, <named-content xmlns:xlink="http://www.w3.org/1999/xlink" content-type="dwc:verbatimCoordinates" xlink:type="simple"><named-content content-type="geo-json" specific-use="{&#34;type&#34;:&#34;Point&#34;,&#34;coordinates&#34;:[-92.099017,15.096183]}" id="NCID0EHLAC" xlink:type="simple">15°05'46.26"N, 92°05'56.46"W</named-content></named-content>, 2076 m, 16.iv.2018, 1 male (CNIN); same data but, <named-content xmlns:xlink="http://www.w3.org/1999/xlink" content-type="dwc:verbatimCoordinates" xlink:type="simple"><named-content content-type="geo-json" specific-use="{&#34;type&#34;:&#34;Point&#34;,&#34;coordinates&#34;:[-92.099333,15.095483]}" id="NCID0EPLAC" xlink:type="simple">15°05'43.74"N, 92°05'57.6"W</named-content></named-content>, 2060 m, 14.v.2018, 3 males (CNIN); same data but, <named-content xmlns:xlink="http://www.w3.org/1999/xlink" content-type="dwc:verbatimCoordinates" xlink:type="simple"><named-content content-type="geo-json" specific-use="{&#34;type&#34;:&#34;Point&#34;,&#34;coordinates&#34;:[-92.099333,15.095497]}" id="NCID0EXLAC" xlink:type="simple">15°05'43.79"N, 92°05'57.6"W</named-content></named-content>, 2081 m, 10.ix.2018, 1 male, 1 female (NMNH); same data but, <named-content xmlns:xlink="http://www.w3.org/1999/xlink" content-type="dwc:verbatimCoordinates" xlink:type="simple"><named-content content-type="geo-json" specific-use="{&#34;type&#34;:&#34;Point&#34;,&#34;coordinates&#34;:[-92.099333,15.095497]}" id="NCID0E6LAC" xlink:type="simple">15°05'43.79"N, 92°05'57.6"W</named-content></named-content>, 08.x.2018, 1 male (CNIN); same data but, <named-content xmlns:xlink="http://www.w3.org/1999/xlink" content-type="dwc:verbatimCoordinates" xlink:type="simple"><named-content content-type="geo-json" specific-use="{&#34;type&#34;:&#34;Point&#34;,&#34;coordinates&#34;:[-92.105117,15.102517]}" id="NCID0EHMAC" xlink:type="simple">15°06'9.06"N, 92°06'18.42"W</named-content></named-content>, 2430 m, 19.xi.2018, Cancino-López, 1 male, entomological net (NMNH); same data but, Almaraz-Hernández, 1 female (NMNH); same data but, <named-content xmlns:xlink="http://www.w3.org/1999/xlink" content-type="dwc:verbatimCoordinates" xlink:type="simple"><named-content content-type="geo-json" specific-use="{&#34;type&#34;:&#34;Point&#34;,&#34;coordinates&#34;:[-92.099333,15.095497]}" id="NCID0EPMAC" xlink:type="simple">15°05'43.79"N, 92°05'57.6"W</named-content></named-content>, 2081 m, 14.i.2019, Cancino-López &amp; Luna-Luna, 1 male, light trap (CNIN).</p></tp:treatment-sec><tp:treatment-sec sec-type="diagnosis" id="SECID0EUMAC"><title>Diagnosis.</title><p>This species has marks on the pronotum (a discontinuous red lateral stripe) and on the meso- and metanota (two anterior reddish black spots on each) (Fig. <xref ref-type="fig" rid="F1">1B</xref>) and on the abdominal tergites (orange to dark-brown lateral elongate marks) (Fig. <xref ref-type="fig" rid="F1">1D</xref>); forewing has the posterior branches of the cubital vein swollen, darkened and edged with dark on the membrane; last tarsal segments are darkened (Fig. <xref ref-type="fig" rid="F1">1A</xref>). The gonosaccus basally bears gonosetae (Fig. <xref ref-type="fig" rid="F3">3A</xref>); the arcessus is very long, narrow, straight, with curved apical point (Fig. <xref ref-type="fig" rid="F3">3B</xref>); the gonapsis is elongate, its basal section extends internally from the base of gonosaccus and is slightly upturned, terminating anteriorly in a smoothly rounded apex (Fig. <xref ref-type="fig" rid="F3">3E</xref>), the distal section extends externally and terminates dorsally with microteeth (Fig. <xref ref-type="fig" rid="F3">3D</xref>); a membranous sac between apices of gonapsis and sternite 9 bears a field of well-developed gonocristae (Fig. <xref ref-type="fig" rid="F3">3A</xref>).</p><fig id="F1" position="float" orientation="portrait"><object-id xmlns:xlink="http://www.w3.org/1999/xlink" content-type="doi" xlink:type="simple">10.3897/zookeys.888.39064.figure1</object-id><object-id xmlns:xlink="http://www.w3.org/1999/xlink" content-type="arpha" xlink:type="simple">FA15A745-3962-574A-86B8-F7DDFE86C2A8</object-id><label>Figure 1.</label><caption><p><italic><tp:taxon-name><tp:taxon-name-part taxon-name-part-type="genus" reg="Ceraeochrysa">Ceraeochrysa</tp:taxon-name-part> <tp:taxon-name-part taxon-name-part-type="species" reg="tacanensis">tacanensis</tp:taxon-name-part></tp:taxon-name></italic> sp. nov. <bold>A</bold> habitus, lateral <bold>B</bold> head and thorax, dorsal <bold>C</bold> head, frontal <bold>D</bold> abdomen, lateral.</p></caption><graphic xmlns:xlink="http://www.w3.org/1999/xlink" xlink:href="zookeys-888-095-g001.jpg" position="float" orientation="portrait" xlink:type="simple" id="oo_354975.jpg"><uri content-type="original_file" xlink:type="simple">https://binary.pensoft.net/fig/354975</uri></graphic></fig></tp:treatment-sec><tp:treatment-sec sec-type="description" id="SECID0E1OAC"><title>Description.</title><p><bold>Measurements, mean (range) (<italic>n</italic> = 20). Male.</bold> Head: width 1.3 mm (1.2–1.4 mm). Pronotum: length 0.85 mm (0.7–1 mm), width 0.6 mm (0.4–0.8 mm). Forewing: length 11.7 mm (10–13.4 mm); 4–6 inner and 5–7 outer gradate veins. Hindwing: length 10.2 mm (8.8–11.6 mm); 3–5 inner and 4–6 outer gradate veins. <bold>Female (<italic>n</italic> = 11).</bold> Head: width 1.2 mm (1.1–1.3 mm). Pronotum: length 10 mm (0.9–1.1 mm), width 0.95 mm (0.9–1 mm). Forewing: length 12.4 mm (11.9–12.9 mm); 5–6 inner and 7 outer gradate veins. Hindwing: length 13.5 mm (10.2–11.9 mm); five or six inner and six or seven outer gradate veins.</p><p><bold><italic>Head</italic>.</bold> Front mainly pale (rarely with one brown, irregular transverse-stripe), vertex, clypeus, labrum, gena, maxillary, and labial palpi pale (Fig. <xref ref-type="fig" rid="F1">1C</xref>). Scape pale with lateral red stripe and pedicel pale with posterior-lateral red spot; flagellum pale, with 85–90 flagellomeres (<italic>n</italic> = 31).</p><p><bold><italic>Thorax</italic>.</bold> Pronotum greenish with a discontinuous red lateral stripe on each side and a medial, longitudinal yellow band; meso- and metanota greenish, each with a medial, longitudinal yellow band and two anterior reddish-black spots (Fig. <xref ref-type="fig" rid="F1">1A</xref>), and sometimes with two posterior red or orange spots; pleura pale green. Legs: pale green with yellow tarsi, except one or two dark-brown apical tarsomeres (Fig. <xref ref-type="fig" rid="F1">1C</xref>). Forewings: venation mostly green, but some crossveins dark; dark markings at apex of 1A, posterior cubitus, and Cua-Cup crossveins form a distinct chevron-shaped mark (Fig. <xref ref-type="fig" rid="F1">1D</xref>); four to six inner and five to seven outer gradate veins. Hindwing: venation green, with apical section of radius dark; three to five inner and four to six outer gradate veins, all green.</p><p><bold><italic>Abdomen</italic>.</bold> Green, with dorsal, longitudinal yellow band; tergites with orange to dark-brown lateral elongate marks at posterior margin (Fig. <xref ref-type="fig" rid="F1">1D</xref>). Male apodeme slightly sclerotized and thin, without ventral lobe (Fig. <xref ref-type="fig" rid="F3">3A</xref>).</p><p><bold><italic>Male genitalia</italic>.</bold> Gonarcus thick with wide and elongate lateral plates (Fig. <xref ref-type="fig" rid="F3">3C</xref>); entoprocessus elongate, with evenly tapering tips (Fig. <xref ref-type="fig" rid="F3">3B</xref>); gonocornus lacking. Arcessus very long, narrow, straight, with downward curved apical point (Fig. <xref ref-type="fig" rid="F3">3B</xref>). Gonosaccus basally with gonosetae (Fig. <xref ref-type="fig" rid="F3">3A</xref>). Gonapsis elongate, extending from base of gonosaccus, slightly upturned, terminating internally in a smoothly rounded apex (Fig. <xref ref-type="fig" rid="F3">3E</xref>), with sclerotized microteeth on dorsal side (Fig. <xref ref-type="fig" rid="F3">3D</xref>); membranous sac between apices of gonapsis and sternite 9 with a field of well-developed gonocristae (Fig. <xref ref-type="fig" rid="F3">3A</xref>).</p><p><bold>Female.</bold> Similar to holotype. <italic>Female genitalia</italic>. Female subgenitalia as wide as long, with rounded apex and narrow medial notch (Fig. <xref ref-type="fig" rid="F3">3G</xref>); spermatheca well sclerotized, with vela broad basally and strongly arched apically; spermathecal duct slightly sinuous before entering oviduct; ventral impression conspicuous (Fig. <xref ref-type="fig" rid="F3">3F</xref>).</p></tp:treatment-sec><tp:treatment-sec sec-type="variation" id="SECID0ELCAE"><title>Variation.</title><p>Lateral stripes of pronotum are variable, for instance whether they are continuous or interrupted (Fig. <xref ref-type="fig" rid="F2">2A, B</xref>), thickened or narrow (Fig. <xref ref-type="fig" rid="F2">2C, D</xref>), pale or dark red (Fig. <xref ref-type="fig" rid="F2">2E, F</xref>); also, dorsolateral marks of the abdomen are generally orange, but may be reddish brown.</p><fig id="F2" position="float" orientation="portrait"><object-id xmlns:xlink="http://www.w3.org/1999/xlink" content-type="doi" xlink:type="simple">10.3897/zookeys.888.39064.figure2</object-id><object-id xmlns:xlink="http://www.w3.org/1999/xlink" content-type="arpha" xlink:type="simple">0C8B8A5A-7988-5943-A9F4-6C8C0DF0176D</object-id><label>Figure 2.</label><caption><p><italic><tp:taxon-name><tp:taxon-name-part taxon-name-part-type="genus" reg="Ceraeochrysa">Ceraeochrysa</tp:taxon-name-part> <tp:taxon-name-part taxon-name-part-type="species" reg="tacanensis">tacanensis</tp:taxon-name-part></tp:taxon-name></italic> sp. nov., stripe variation on pronotum <bold>A</bold> discontinuous <bold>B</bold> interrupted <bold>C</bold> thickened <bold>D</bold> narrow <bold>E</bold> pale red <bold>F</bold> dark red.</p></caption><graphic xmlns:xlink="http://www.w3.org/1999/xlink" xlink:href="zookeys-888-095-g002.jpg" position="float" orientation="portrait" xlink:type="simple" id="oo_354976.jpg"><uri content-type="original_file" xlink:type="simple">https://binary.pensoft.net/fig/354976</uri></graphic></fig><fig id="F3" position="float" orientation="portrait"><object-id xmlns:xlink="http://www.w3.org/1999/xlink" content-type="doi" xlink:type="simple">10.3897/zookeys.888.39064.figure3</object-id><object-id xmlns:xlink="http://www.w3.org/1999/xlink" content-type="arpha" xlink:type="simple">7085F5A8-090F-5779-A71D-B54C7D5483EB</object-id><label>Figure 3.</label><caption><p><italic><tp:taxon-name><tp:taxon-name-part taxon-name-part-type="genus" reg="Ceraeochrysa">Ceraeochrysa</tp:taxon-name-part> <tp:taxon-name-part taxon-name-part-type="species" reg="tacanensis">tacanensis</tp:taxon-name-part></tp:taxon-name></italic> sp. nov. genitalia: <bold>A</bold> male terminalia, lateral <bold>B</bold> gonarcal complex, lateral <bold>C</bold> gonarcal complex, dorsal <bold>D</bold> gonapsis, dorsal <bold>E</bold> gonapsis, lateral <bold>F</bold> spermathecal complex, dorsolateral <bold>G</bold> female subgenitalia, frontal. Abbreviations: <bold>ap</bold>, apex of gonapsis; <bold>apo</bold>, male apodeme; <bold>ar</bold>, arcessus; <bold>cc</bold>, callus cerci; <bold>ent</bold>, entoprocessus; <bold>gc</bold>, gonocristae; <bold>go</bold>, gonarcus; <bold>gon</bold>, gonapsis; <bold>gst</bold>, gonosetae; <bold>la</bold>, lateral arms; <bold>mt</bold>, microteeth on gonapsis; <bold>sp</bold>, spermatheca; <bold>sp.d.</bold>, spermathecal duct; <bold>v</bold>, vela; <bold>vi</bold>, ventral impression.</p></caption><graphic xmlns:xlink="http://www.w3.org/1999/xlink" xlink:href="zookeys-888-095-g003.jpg" position="float" orientation="portrait" xlink:type="simple" id="oo_354977.jpg"><uri content-type="original_file" xlink:type="simple">https://binary.pensoft.net/fig/354977</uri></graphic></fig></tp:treatment-sec><tp:treatment-sec sec-type="etymology" id="SECID0EFGAE"><title>Etymology.</title><p>This species is named after the Tacaná Volcano, located in the state of Chiapas, Mexico, where the specimens were collected.</p></tp:treatment-sec><tp:treatment-sec sec-type="ecology" id="SECID0EKGAE"><title>Ecology.</title><p>This species is presently known from cloud forest (1,430–1,705 m a.s.l.) and mixed oak-cloud forest (2,060–2,430 m a.s.l), and with similar collecting techniques and collecting effort, it was not found at lower (661–1,393 m a.s.l.) or higher (2,884–3,246 m a.s.l) elevation collecting sites. Specimens were found on <italic><tp:taxon-name><tp:taxon-name-part taxon-name-part-type="genus" reg="Alinus">Alinus</tp:taxon-name-part></tp:taxon-name></italic> sp., <italic><tp:taxon-name><tp:taxon-name-part taxon-name-part-type="genus" reg="Quercus">Quercus</tp:taxon-name-part></tp:taxon-name></italic> sp., and <italic><tp:taxon-name><tp:taxon-name-part taxon-name-part-type="genus" reg="Saurauia">Saurauia</tp:taxon-name-part></tp:taxon-name></italic> sp., and were collected from February through May, August through December 2018, and January 2019.</p></tp:treatment-sec></tp:taxon-treatment>
